# Supplementary material for: Jatropha Diterpenes: An Updated Review Concerning Their Structural Diversity, Therapeutic Performance, and Future Pharmaceutical Applications
Source: Pharmaceuticals (Basel). 2024 Oct 19;17(10):1399. doi: 10.3390/ph17101399 (PMC11510188; doi:10.3390/ph17101399)
Supplement: Supplementary file 1 [file pharmaceuticals-17-01399-s001.zip]

Archive with 1 entries (1 files):
- pharmaceuticals-3243211-supplementary.pdf
